# Supplementary material for: Exploring the Effectiveness of Imipenem/Relebactam in Patients with Antimicrobial-Resistant Hospital-Acquired Infections: Findings from Systematic Literature Reviews
Source: Antibiotics (Basel). 2026 Feb 5;15(2):170. doi: 10.3390/antibiotics15020170 (PMC12937441; doi:10.3390/antibiotics15020170)
Supplement: Supplementary file 1 [file antibiotics-15-00170-s001.zip]

Archive with 1 entries (1 files):
- antibiotics-4029864-supplementary.pdf
